# Supplementary material for: Prostate Cancer Survivors Present Long-Term, Residual Systemic Immune Alterations
Source: Cancers (Basel). 2022 Jun 22;14(13):3058. doi: 10.3390/cancers14133058 (PMC9264868; doi:10.3390/cancers14133058)
Supplement: Supplementary file 1 [file cancers-14-03058-s001.zip]

Archive with 2 entries (1 files):
- cancers-1734581-supplementary/
- cancers-1734581-supplementary/Supplementary Figures, Tables - final merged.pdf
